# Supplementary material for: Dietary Challenges in Children with Gluten-Related Disorders: A Study on Food Neophobia
Source: Nutrients. 2024 Nov 17;16(22):3924. doi: 10.3390/nu16223924 (PMC11597788; doi:10.3390/nu16223924)
Supplement: Supplementary file 1 [file nutrients-16-03924-s001.zip]

Archive with 1 entries (1 files):
- nutrients-3313237-supplementary.pdf
